# Supplementary material for: ﻿Violaxinchengensis (Violaceae), a new species from central Guangxi, China
Source: PhytoKeys. 2025 Mar 4;253:143–54. doi: 10.3897/phytokeys.253.128972 (PMC11898058; doi:10.3897/phytokeys.253.128972)
Supplement: XML Treatment for Viola xinchengensis [file phytokeys.253.128972-treatment1.xml]

<!DOCTYPE tp:taxon-treatment
  PUBLIC "-//TaxonX//DTD Taxonomic Treatment Publishing DTD v0 20100105//EN" "tax-treatment-NSO.dtd">
<tp:taxon-treatment xmlns:tp="http://www.plazi.org/taxpub"><tp:treatment-meta><kwd-group><label>Taxon classification</label><kwd>
                <named-content content-type="kingdom">Plantae</named-content>
              </kwd><kwd>
                <named-content content-type="order">Malpighiales</named-content>
              </kwd><kwd>
                <named-content content-type="family">Violaceae</named-content>
              </kwd></kwd-group><mixed-citation publication-type="journal"><person-group><name><surname>Wei</surname><given-names>Gui-Yuan</given-names></name><name><surname>Xu</surname><given-names>Chuan-Gui</given-names></name><name><surname>Li</surname><given-names>Ying-Jing</given-names></name><name><surname>Feng</surname><given-names>Bin</given-names></name><name><surname>Hu</surname><given-names>Qi-Min</given-names></name><name><surname>Yang</surname><given-names>Chao</given-names></name><name><surname>Qu</surname><given-names>Xin-Cheng</given-names></name><name><surname>Nong</surname><given-names>You</given-names></name></person-group><article-title>﻿<italic><tp:taxon-name><tp:taxon-name-part taxon-name-part-type="genus" reg="Viola">Viola</tp:taxon-name-part><tp:taxon-name-part taxon-name-part-type="species" reg="xinchengensis">xinchengensis</tp:taxon-name-part></tp:taxon-name></italic> (<tp:taxon-name><tp:taxon-name-part taxon-name-part-type="family">Violaceae</tp:taxon-name-part></tp:taxon-name>), a new species from central Guangxi, China</article-title><source>PhytoKeys</source><day>04</day><month>03</month><year>2025</year><volume>253</volume><fpage>143</fpage><lpage>154</lpage><pub-id pub-id-type="doi">10.3897/phytokeys.253.128972</pub-id></mixed-citation></tp:treatment-meta><tp:nomenclature><label>﻿</label><tp:taxon-name>
              <object-id xmlns:xlink="http://www.w3.org/1999/xlink" content-type="arpha" xlink:type="simple">BD86D211-828D-5485-A0C4-5146FC62FC3C</object-id>
              <tp:taxon-name-part taxon-name-part-type="genus" reg="Viola">Viola</tp:taxon-name-part>
              <tp:taxon-name-part taxon-name-part-type="species" reg="xinchengensis">xinchengensis</tp:taxon-name-part>
              <object-id xmlns:xlink="http://www.w3.org/1999/xlink" content-type="ipni" xlink:type="simple">urn:lsid:ipni.org:names:77357572-1</object-id>
              <object-id xmlns:xlink="http://www.w3.org/1999/xlink" xlink:type="simple">Figs 1–4</object-id>
            </tp:taxon-name><tp:taxon-authority>Y.Nong &amp; G.Y.Wei</tp:taxon-authority><tp:taxon-status xmlns:xlink="http://www.w3.org/1999/xlink" xlink:type="simple">sp. nov.</tp:taxon-status></tp:nomenclature><tp:treatment-sec sec-type="Chinese name" id="SECID0E42AE"><title>Chinese name.</title><p>xīn chéng jǐn cài (忻城堇菜).</p></tp:treatment-sec><tp:treatment-sec sec-type="diagnosis" id="SECID0EC3AE"><title>Diagnosis.</title><p><italic><tp:taxon-name><tp:taxon-name-part taxon-name-part-type="genus" reg="Viola">Viola</tp:taxon-name-part><tp:taxon-name-part taxon-name-part-type="species" reg="xinchengensis">xinchengensis</tp:taxon-name-part></tp:taxon-name></italic> is most similar to <italic><tp:taxon-name><tp:taxon-name-part taxon-name-part-type="genus" reg="Viola">V.</tp:taxon-name-part><tp:taxon-name-part taxon-name-part-type="species" reg="lucens">lucens</tp:taxon-name-part></tp:taxon-name></italic>, but differs from the latter by its stipules margin long fimbriate-dentate (vs. fimbriate-dentate), stolon absent (vs. stolon slender, often producing a new plant at the top) and sepals 4–6 mm, glabrous (vs. 2.5–3 mm, villous). <italic><tp:taxon-name><tp:taxon-name-part taxon-name-part-type="genus" reg="Viola">Viola</tp:taxon-name-part><tp:taxon-name-part taxon-name-part-type="species" reg="xinchengensis">xinchengensis</tp:taxon-name-part></tp:taxon-name></italic> is similar to <italic><tp:taxon-name><tp:taxon-name-part taxon-name-part-type="genus" reg="Viola">V.</tp:taxon-name-part><tp:taxon-name-part taxon-name-part-type="species" reg="fargesii">fargesii</tp:taxon-name-part></tp:taxon-name></italic>, but it can be easily distinguished by its pedicels sparsely white villous (vs. densely spreading white puberulous) and sepals 4–6 mm, glabrous (vs. 7–9 mm, puberulous). More detailed morphological differences amongst the three similar species are shown in Table <xref ref-type="table" rid="T2">2</xref>.</p><table-wrap id="T2" position="float" orientation="portrait"><label>Table 2.</label><caption><p>Main morphological differences amongst <italic><tp:taxon-name><tp:taxon-name-part taxon-name-part-type="genus" reg="Viola">Viola</tp:taxon-name-part><tp:taxon-name-part taxon-name-part-type="species" reg="xinchengensis">xinchengensis</tp:taxon-name-part></tp:taxon-name></italic>, <italic><tp:taxon-name><tp:taxon-name-part taxon-name-part-type="genus" reg="Viola">V.</tp:taxon-name-part><tp:taxon-name-part taxon-name-part-type="species" reg="lucens">lucens</tp:taxon-name-part></tp:taxon-name></italic>, and <italic><tp:taxon-name><tp:taxon-name-part taxon-name-part-type="genus" reg="Viola">V.</tp:taxon-name-part><tp:taxon-name-part taxon-name-part-type="species" reg="fargesii">fargesii</tp:taxon-name-part></tp:taxon-name></italic>.</p></caption><table id="TID0E2HBG" rules="all"><tbody><tr><th rowspan="1" colspan="1">Morphological traits</th><th rowspan="1" colspan="1">
                      <italic>
                        <tp:taxon-name><tp:taxon-name-part taxon-name-part-type="genus" reg="Viola">Viola</tp:taxon-name-part><tp:taxon-name-part taxon-name-part-type="species" reg="xinchengensis">xinchengensis</tp:taxon-name-part></tp:taxon-name>
                      </italic>
                    </th><th rowspan="1" colspan="1">
                      <italic>
                        <tp:taxon-name><tp:taxon-name-part taxon-name-part-type="genus" reg="Viola">V.</tp:taxon-name-part><tp:taxon-name-part taxon-name-part-type="species" reg="lucens">lucens</tp:taxon-name-part></tp:taxon-name>
                      </italic>
                    </th><th rowspan="1" colspan="1">
                      <italic>
                        <tp:taxon-name><tp:taxon-name-part taxon-name-part-type="genus" reg="Viola">V.</tp:taxon-name-part><tp:taxon-name-part taxon-name-part-type="species" reg="fargesii">fargesii</tp:taxon-name-part></tp:taxon-name>
                      </italic>
                    </th></tr><tr><td rowspan="1" colspan="1">Stolon</td><td rowspan="1" colspan="1">absent</td><td rowspan="1" colspan="1">slender, often producing new plant at top</td><td rowspan="1" colspan="1">longer, elongated, puberulous, sometimes stem-like</td></tr><tr><td rowspan="1" colspan="1">Stipules</td><td rowspan="1" colspan="1">margin long fimbriate-dentate</td><td rowspan="1" colspan="1">margin fimbriate-dentate</td><td rowspan="1" colspan="1">margin long fimbriate-dentate</td></tr><tr><td rowspan="1" colspan="1">Petiole</td><td rowspan="1" colspan="1">villous, narrowly winged only in upper part</td><td rowspan="1" colspan="1">densely villous, wingless</td><td rowspan="1" colspan="1">densely villous, wingless</td></tr><tr><td rowspan="1" colspan="1">Leaf blade</td><td rowspan="1" colspan="1">ovate, 1.5–2.5 cm × 1.5–2 cm, base cordate</td><td rowspan="1" colspan="1">oblong-ovate, ovate or oblong, 1–2(–3) × 0.5–1.3 cm, base cordate or rounded</td><td rowspan="1" colspan="1">ovate or broadly ovate, sometimes suborbicular, 2–6 × 2–4.5 cm, base shallowly cordate</td></tr><tr><td rowspan="1" colspan="1">Flowers</td><td rowspan="1" colspan="1">purplish</td><td rowspan="1" colspan="1">light bluish violet</td><td rowspan="1" colspan="1">white</td></tr><tr><td rowspan="1" colspan="1">pedicels</td><td rowspan="1" colspan="1">sparsely white villous</td><td rowspan="1" colspan="1">sparsely puberulous</td><td rowspan="1" colspan="1">densely spreading white puberulous</td></tr><tr><td rowspan="1" colspan="1">Sepals</td><td rowspan="1" colspan="1">narrowly ovate-lanceolate or lanceolate, 4–6 mm, glabrous</td><td rowspan="1" colspan="1">narrowly lanceolate, 2.5–3 mm, villous</td><td rowspan="1" colspan="1">narrowly ovate-lanceolate or lanceolate, 7–9 mm, puberulous</td></tr><tr><td rowspan="1" colspan="1">Petals</td><td rowspan="1" colspan="1">oblong-obovate, 6–10 mm, lateral ones bearded</td><td rowspan="1" colspan="1">narrowly lanceolate, 2.5–3 × ca. 1 mm, lateral ones glabrous</td><td rowspan="1" colspan="1">oblong-obovate, 1–1.5 cm, lateral ones slightly bearded</td></tr><tr><td rowspan="1" colspan="1">Spur</td><td rowspan="1" colspan="1">1.5–2 mm</td><td rowspan="1" colspan="1">ca. 1.5 mm</td><td rowspan="1" colspan="1">2–2.5 mm</td></tr><tr><td rowspan="1" colspan="1">Ovary</td><td rowspan="1" colspan="1">ovoid, glabrous</td><td rowspan="1" colspan="1">globose, glabrous</td><td rowspan="1" colspan="1">conic, glabrous</td></tr><tr><td rowspan="1" colspan="1">Styles</td><td rowspan="1" colspan="1">base slightly geniculate, slightly flat at apex, conspicuously margined on lateral sides, shortly beaked in front, with a stigma hole open upwards at tip of beak</td><td rowspan="1" colspan="1">base geniculate, thickened at apex; stigmas narrowly margined on lateral sides, apex shortly beaked</td><td rowspan="1" colspan="1">base slightly geniculate, slightly flat at apex, conspicuously margined on lateral sides, shortly beaked in front, with a stigma hole open upwards at tip of beak</td></tr><tr><td rowspan="1" colspan="1">Capsule</td><td rowspan="1" colspan="1">narrowly orbicular, 5 mm, glabrous</td><td rowspan="1" colspan="1">ovoid-orbicular, 5 mm, glabrous</td><td rowspan="1" colspan="1">narrowly orbicular, 8 mm, glabrous</td></tr></tbody></table></table-wrap><fig id="F2" position="float" orientation="portrait"><object-id xmlns:xlink="http://www.w3.org/1999/xlink" content-type="doi" xlink:type="simple">10.3897/phytokeys.253.128972.figure2</object-id><object-id xmlns:xlink="http://www.w3.org/1999/xlink" content-type="arpha" xlink:type="simple">0E3A1E42-2758-5BDE-82BA-7C2D886E9FC9</object-id><label>Figure 2.</label><caption><p><italic><tp:taxon-name><tp:taxon-name-part taxon-name-part-type="genus" reg="Viola">Viola</tp:taxon-name-part><tp:taxon-name-part taxon-name-part-type="species" reg="xinchengensis">xinchengensis</tp:taxon-name-part></tp:taxon-name></italic> Y.Nong &amp; G.Y.Wei <bold>A</bold> plant (top view) <bold>B</bold> plant (flowering) <bold>C</bold> flowers (lateral view) <bold>D</bold> flower (front view) <bold>E</bold> petals <bold>F</bold> lateral petal <bold>G–I</bold> ovary and style <bold>J</bold> stamens <bold>K–M</bold> capsule <bold>N</bold> seeds <bold>O</bold> leaf (adaxial surface) <bold>P</bold> leaf (abaxial surface) <bold>Q</bold> stipules <bold>R</bold> bract <bold>S</bold> habitat (Photographed and edited by You Nong).</p></caption><graphic xmlns:xlink="http://www.w3.org/1999/xlink" xlink:href="phytokeys-253-143_article-128972__-g002.jpg" position="float" orientation="portrait" xlink:type="simple" id="oo_1269405.jpg"><uri content-type="original_file" xlink:type="simple">https://binary.pensoft.net/fig/1269405</uri></graphic></fig></tp:treatment-sec><tp:treatment-sec sec-type="material" id="SECID0EKHAG"><title>Type.</title><p>China • Guangxi: Xincheng, <named-content xmlns:xlink="http://www.w3.org/1999/xlink" content-type="dwc:verbatimCoordinates" xlink:type="simple"><named-content content-type="geo-json" specific-use="{&#34;type&#34;:&#34;Point&#34;,&#34;coordinates&#34;:[108.741111,23.995000]}" id="NCID0ETHAG" xlink:type="simple">23°59'42"N, 108°44'28"E</named-content></named-content>, alt. 370 m, on the cliff at the bottom of a sinkhole, 20 April 2024, <italic>Y. Nong NY2024042002</italic> (holotype GXMI! 051188; isotypes IBK!).</p><fig id="F3" position="float" orientation="portrait"><object-id xmlns:xlink="http://www.w3.org/1999/xlink" content-type="doi" xlink:type="simple">10.3897/phytokeys.253.128972.figure3</object-id><object-id xmlns:xlink="http://www.w3.org/1999/xlink" content-type="arpha" xlink:type="simple">A00301AB-2582-5371-B04E-F60AC74E405D</object-id><label>Figure 3.</label><caption><p>Line drawing of <italic><tp:taxon-name><tp:taxon-name-part taxon-name-part-type="genus" reg="Viola">Viola</tp:taxon-name-part><tp:taxon-name-part taxon-name-part-type="species" reg="xinchengensis">xinchengensis</tp:taxon-name-part></tp:taxon-name></italic> Y.Nong &amp; G.Y.Wei <bold>A</bold> flowering plant <bold>B</bold> flower <bold>C</bold> anterior petal <bold>D</bold> upper petal <bold>E</bold> lateral petal <bold>F</bold> ovary and style <bold>G</bold> stamens and pistil <bold>H</bold> stipule. Drawn by Xin-cheng Qu.</p></caption><graphic xmlns:xlink="http://www.w3.org/1999/xlink" xlink:href="phytokeys-253-143_article-128972__-g003.jpg" position="float" orientation="portrait" xlink:type="simple" id="oo_1269406.jpg"><uri content-type="original_file" xlink:type="simple">https://binary.pensoft.net/fig/1269406</uri></graphic></fig></tp:treatment-sec><tp:treatment-sec sec-type="description" id="SECID0ECJAG"><title>Description.</title><p>Perennial herbs, small, 5–10 cm tall; rhizome erect, sometimes elongate, with short internodes, ca. 2 mm, lateral stem and stolon absent. Leaves nearly basal; stipules adnate to petioles for about 1/8 at base, brown, lanceolate, 5–7 mm × 1–2 mm, margin long fimbriate-dentate, apex acuminate. Petiole 1.5–3.5 cm, villous, narrowly winged only in the upper part. Leaf blade ovate, 1.5–2.5 cm × 1.5–2 cm, apex acute, base cordate, margin crenate, both surfaces densely villous. Pedicels much exceeding the leaves, glabrous or sparsely villous, 2-bracteolate above middle; bracteoles opposite, linear, 6–8 mm, margin villous. Sepals ovate-lanceolate, entire, 4–6 mm, apex acuminate, basal auricles short, ca. 2 mm, glabrous. Flower 1.0–1.5 cm in diameter, petals 5, white with purple or purplish, posterior and lateral ones oblong-obovate, ca. 7–8 mm × 3–5 mm, narrow at the base, lateral petals white with purple, lateral ones bearded, anterior one boat-shaped, 5–8 mm (spur included); spur saccate, short, 1.5–2 mm, ca. 2 mm in diam. Anthers ca. 1.2 mm, connective appendages ca. 0.5 mm; nectariferous glands broadly triangular, ca. 0.5 mm. Ovary ovoid, glabrous; style clavate, base slightly geniculate, thickened upwards, slightly flat at the apex, conspicuously margined on lateral sides, shortly beaked in front, with a stigma hole open upwards at the tip of the beak. Cleistogamous flowers ca 1.5 mm long; bracteoles linear, 6–8 mm, margin villous, acuminate at the apex. Sepals green, entire, 4–6 mm, apex acuminate. Petal 1, ovate, white with purple, 1.0–1.5 cm long. Capsule ovoid, dehiscence explosive, ca. 5 mm, glabrous. Seeds brown, ovoid, 1 mm, densely covered with tubercles.</p><fig id="F4" position="float" orientation="portrait"><object-id xmlns:xlink="http://www.w3.org/1999/xlink" content-type="doi" xlink:type="simple">10.3897/phytokeys.253.128972.figure4</object-id><object-id xmlns:xlink="http://www.w3.org/1999/xlink" content-type="arpha" xlink:type="simple">358B80A8-9CD4-5DF0-8FBF-2711D1095D26</object-id><label>Figure 4.</label><caption><p>The holotype specimen of <italic><tp:taxon-name><tp:taxon-name-part taxon-name-part-type="genus" reg="Viola">Viola</tp:taxon-name-part><tp:taxon-name-part taxon-name-part-type="species" reg="xinchengensis">xinchengensis</tp:taxon-name-part></tp:taxon-name></italic> Y.Nong &amp; G.Y.Wei.</p></caption><graphic xmlns:xlink="http://www.w3.org/1999/xlink" xlink:href="phytokeys-253-143_article-128972__-g004.jpg" position="float" orientation="portrait" xlink:type="simple" id="oo_1269407.jpg"><uri content-type="original_file" xlink:type="simple">https://binary.pensoft.net/fig/1269407</uri></graphic></fig></tp:treatment-sec><tp:treatment-sec sec-type="phenology" id="SECID0E6JAG"><title>Phenology.</title><p>Flowering and fruiting from April to June.</p></tp:treatment-sec><tp:treatment-sec sec-type="etymology" id="SECID0EEKAG"><title>Etymology.</title><p>The specific epithet “<tp:taxon-name><tp:taxon-name-part taxon-name-part-type="genus" reg="Viola"/><tp:taxon-name-part taxon-name-part-type="species" reg="xinchengensis">xinchengensis</tp:taxon-name-part></tp:taxon-name>” refers to the type locality, Xincheng County (忻城县), which is situated in central Guangxi, southwest China.</p></tp:treatment-sec><tp:treatment-sec sec-type="distribution" id="SECID0ETKAG"><title>Distribution and habitat.</title><p>The new species is known only from central Guangxi, China (Fig. <xref ref-type="fig" rid="F5">5</xref>). It has been found mainly on the cliff at the bottom of a sinkhole at elevations of 370 m. It usually grows with <italic><tp:taxon-name><tp:taxon-name-part taxon-name-part-type="genus" reg="Begonia">Begonia</tp:taxon-name-part><tp:taxon-name-part taxon-name-part-type="species" reg="pseudoleprosa">pseudoleprosa</tp:taxon-name-part></tp:taxon-name></italic> C. I Peng &amp; al. and <italic><tp:taxon-name><tp:taxon-name-part taxon-name-part-type="genus" reg="Primulina">Primulina</tp:taxon-name-part><tp:taxon-name-part taxon-name-part-type="species" reg="sclerophylla">sclerophylla</tp:taxon-name-part></tp:taxon-name></italic> (W. T. Wang) Yan Liu on the damp cliffs.</p><fig id="F5" position="float" orientation="portrait"><object-id xmlns:xlink="http://www.w3.org/1999/xlink" content-type="doi" xlink:type="simple">10.3897/phytokeys.253.128972.figure5</object-id><object-id xmlns:xlink="http://www.w3.org/1999/xlink" content-type="arpha" xlink:type="simple">1583589F-1118-5051-B17D-0B253E28E4F8</object-id><label>Figure 5.</label><caption><p>The distribution of <italic><tp:taxon-name><tp:taxon-name-part taxon-name-part-type="genus" reg="Viola">Viola</tp:taxon-name-part><tp:taxon-name-part taxon-name-part-type="species" reg="xinchengensis">xinchengensis</tp:taxon-name-part></tp:taxon-name></italic> Y.Nong &amp; G.Y.Wei (red circle) in Guangxi (blue triangle in insert map), China.</p></caption><graphic xmlns:xlink="http://www.w3.org/1999/xlink" xlink:href="phytokeys-253-143_article-128972__-g005.jpg" position="float" orientation="portrait" xlink:type="simple" id="oo_1269408.jpg"><uri content-type="original_file" xlink:type="simple">https://binary.pensoft.net/fig/1269408</uri></graphic></fig></tp:treatment-sec><tp:treatment-sec sec-type="IUCN Red List Category" id="SECID0ELMAG"><title>IUCN Red List Category.</title><p>Data available for the new species are still insufficient to assess its conservation status. According to the IUCN Criteria (<xref ref-type="bibr" rid="B14">IUCN 2022</xref>), it is considered Data Deficient (DD) until more information becomes available. Although <italic><tp:taxon-name><tp:taxon-name-part taxon-name-part-type="genus" reg="Viola">Viola</tp:taxon-name-part><tp:taxon-name-part taxon-name-part-type="species" reg="xinchengensis">xinchengensis</tp:taxon-name-part></tp:taxon-name></italic> currently has relatively good growth, further collection and monitoring are necessary to allow more conclusive estimations about the rarity and vulnerability of the species.</p></tp:treatment-sec><tp:treatment-sec sec-type="material" id="SECID0EANAG"><title>Additional specimens examined (paratypes).</title><p>China • Guangxi: Xincheng, <named-content xmlns:xlink="http://www.w3.org/1999/xlink" content-type="dwc:verbatimCoordinates" xlink:type="simple"><named-content content-type="geo-json" specific-use="{&#34;type&#34;:&#34;Point&#34;,&#34;coordinates&#34;:[108.741111,23.995000]}" id="NCID0EJNAG" xlink:type="simple">23°59'42"N, 108°44'28"E</named-content></named-content>, alt. 370 m, at the bottom of a sinkhole, 26 April 2024 <italic>Y. Nong NY20240042602</italic> (GXMI) • Xincheng, <named-content xmlns:xlink="http://www.w3.org/1999/xlink" content-type="dwc:verbatimCoordinates" xlink:type="simple"><named-content content-type="geo-json" specific-use="{&#34;type&#34;:&#34;Point&#34;,&#34;coordinates&#34;:[108.741111,23.995000]}" id="NCID0ETNAG" xlink:type="simple">23°59'42"N, 108°44'28"E</named-content></named-content>, alt. 370 m, at the bottom of a sinkhole, 12 June 2024 <italic>G. Y. Wei WGY20240061201</italic> (GXMI).</p></tp:treatment-sec><tp:treatment-sec sec-type="Taxonomic notes" id="SECID0E1NAG"><title>Taxonomic notes.</title><p><italic><tp:taxon-name><tp:taxon-name-part taxon-name-part-type="genus" reg="Viola">Viola</tp:taxon-name-part><tp:taxon-name-part taxon-name-part-type="species" reg="xinchengensis">xinchengensis</tp:taxon-name-part></tp:taxon-name></italic> lacks bulbils, lateral stems and stolons. Stipules are adnated to petioles for about 1/8 at base, membranous, glandular-lacerate. Bottom petal is 7–12 mm long, including the spur. Style apex margined and flattened. According to the study of <italic><tp:taxon-name><tp:taxon-name-part taxon-name-part-type="other" reg="Viola">Viola</tp:taxon-name-part></tp:taxon-name></italic> (<xref ref-type="bibr" rid="B20">Marcussen et al. 2022</xref>), <italic><tp:taxon-name><tp:taxon-name-part taxon-name-part-type="genus" reg="Viola">V.</tp:taxon-name-part><tp:taxon-name-part taxon-name-part-type="species" reg="xinchengensis">xinchengensis</tp:taxon-name-part></tp:taxon-name></italic> belongs to <tp:taxon-name><tp:taxon-name-part taxon-name-part-type="genus" reg="Viola">V.</tp:taxon-name-part><tp:taxon-name-part taxon-name-part-type="infraspecific-rank">sect.</tp:taxon-name-part><tp:taxon-name-part taxon-name-part-type="section" reg="Plagiostigma">Plagiostigma</tp:taxon-name-part><tp:taxon-name-part taxon-name-part-type="infraspecific-rank">subsect.</tp:taxon-name-part><tp:taxon-name-part taxon-name-part-type="subsection" reg="Diffusae">Diffusae</tp:taxon-name-part></tp:taxon-name> W. Becker.</p></tp:treatment-sec><ref-list><ref id="B14"><mixed-citation xmlns:xlink="http://www.w3.org/1999/xlink" xlink:type="simple">IUCN (<year>2022</year>) Guidelines for using the IUCN Red List categories and criteria, version 14. Prepared by the Standards and Petitions Committee. <ext-link xlink:href="https://www.iucnredlist.org/resources/redlistguidelines" ext-link-type="uri" xlink:type="simple">https://www.iucnredlist.org/resources/redlistguidelines</ext-link> [Accessed 6 May 2024]</mixed-citation></ref><ref id="B20"><mixed-citation xmlns:xlink="http://www.w3.org/1999/xlink" xlink:type="simple"><person-group><name name-style="western"><surname>Marcussen</surname><given-names>T</given-names></name><name name-style="western"><surname>Ballard</surname><given-names>HE</given-names></name><name name-style="western"><surname>Danihelka</surname><given-names>J</given-names></name><name name-style="western"><surname>Flores</surname><given-names>AR</given-names></name><name name-style="western"><surname>Nicola</surname><given-names>MV</given-names></name><name name-style="western"><surname>Watson</surname><given-names>JM</given-names></name></person-group> (<year>2022</year>) A revised phylogenetic classification for <italic><tp:taxon-name><tp:taxon-name-part taxon-name-part-type="other">Viola</tp:taxon-name-part></tp:taxon-name></italic> (<tp:taxon-name><tp:taxon-name-part taxon-name-part-type="family">Violaceae</tp:taxon-name-part></tp:taxon-name>). Plants 11(17): e2224. <ext-link xlink:href="10.3390/plants11172224" ext-link-type="doi" xlink:type="simple">https://doi.org/10.3390/plants11172224</ext-link></mixed-citation></ref></ref-list></tp:taxon-treatment>
